# Supplementary material for: Violet Anthraquinone for Expanding the Color Palette of Electrochromes with Three Discrete Colors and Full Color Bleaching
Source: Molecules. 2026 Mar 6;31(5):879. doi: 10.3390/molecules31050879 (PMC12986092; doi:10.3390/molecules31050879)
Supplement: Supplementary file 1 [file molecules-31-00879-s001.zip]

Archive with 1 entries (1 files):
- molecules-4081408-supplementary.pdf
